# Supplementary material for: Frasier Syndrome: A 15-Year-Old Phenotypically Female Adolescent Presenting with Delayed Puberty and Nephropathy
Source: Children (Basel). 2023 Mar 17;10(3):577. doi: 10.3390/children10030577 (PMC10046944; doi:10.3390/children10030577)
Supplement: Supplementary file 1 [file children-10-00577-s001.zip]

Archive with 1 entries (1 files):
- children-2228125-supplementary.pdf
